# Supplementary material for: Design, Synthesis, and Antifungal Activities of Phenylpyrrole Analogues Based on Alkaloid Lycogalic Acid
Source: Molecules. 2024 Jul 2;29(13):3150. doi: 10.3390/molecules29133150 (PMC11243374; doi:10.3390/molecules29133150)
Supplement: Supplementary file 1 [file molecules-29-03150-s001.zip]

Archive with 1 entries (1 files):
- molecules-3071867-supplementary.pdf
